# Supplementary material for: Training Internal Medicine Residents to Perform Telemedicine Visits: A Novel Skill-Based Curriculum
Source: MedEdPORTAL. 2025 Jul 8;21:11540. doi: 10.15766/mep_2374-8265.11540 (PMC12237798; doi:10.15766/mep_2374-8265.11540)
Supplement: Supplementary file 1 — Faculty Facilitator Guide.docxResident Handout.docxDirect Observation Checklist.docxTelehealth Faculty Development Session.pptxPre- and Posttest.docx [file mep_2374-8265.11540-s001.zip]

Archive with 6 entries (6 files):
- A. Faculty Facilitator Guide.docx
- B. Resident Handout.docx
- C. Direct Observation Checklist.docx
- D. Telehealth Faculty Development Session.pptx
- E. Pre- and Posttest.docx
- _Educational Summary Report_11540.pdf
